# Supplementary material for: Human Albumin Infusion in Critically Ill and Perioperative Patients: Narrative Rapid Review of Meta-Analyses from the Last Five Years
Source: J Clin Med. 2023 Sep 12;12(18):5919. doi: 10.3390/jcm12185919 (PMC10532105; doi:10.3390/jcm12185919)
Supplement: Supplementary file 1 [file jcm-12-05919-s001.zip]

Archive with 1 entries (1 files):
- jcm-2586358-supplementary.pdf
